# Supplementary material for: Phylogenetic placement of two taxonomically controversial South American spleenworts with unusual morphology: Asplenium brasiliense Sw. and Asplenium douglasii Hook. & Grev. (Aspleniaceae)
Source: PhytoKeys. 2026 Jul 24;278:15–26. doi: 10.3897/phytokeys.278.198424 (PMC13428243; doi:10.3897/phytokeys.278.198424)
Supplement: Supplementary material 1 — List of voucher specimens and GenBank accession numbers used in the phylogenetic analyses [file phytokeys-278-015_article-198424__-s001.xlsx]

## Sheet: Sheet1
Species	Collection NO.	Locality	Herbarium	atpB	rbcL	rps4&rps4-trnS	trnL&trnL-F	Voucher (herbarium)
Asplenium × tenuivarians	TNS:VS:1170793	Miyazaki, Japan	(TNS)	—	AB853886	—	—
Asplenium adiantum-nigrum	Rothfels 4628B	Western Cape, South Africa	(UC)	MK826366	MK826923	MK827433	MK827931
Asplenium aegaeum	Jermy 9181	Crete	(BM)	—	AY300103	AY549774	AY300050
Asplenium aethiopicum	Xu 302	Yunnan, China	(SYSU)	MK826207	MK826686	MK827216	MK827748
Asplenium alatum	Rothfels 4978	Pasco, Peru	(UC)	MK826370	MK826927	MK827437	MK827935
Asplenium altajense	Xu R4	Cult. (in SYS)		MK826088	—	MK827115	—
Asplenium anogrammoides	Xu 294-2	Miyazaki, Japan	(TNS)	MK826194	MK826673	MK827203	MK827736
Asplenium aureum	JCV Cet-116	Tenerife, Canary Isles	(BM)	—	AF240642	AY549767	AF525258
Asplenium auritum	Rothfels 5036	Pasco, Peru	(UC)	MK826383	MK826940	MK827450	MK827944
Asplenium balearicum	Pokorny OR6	Orense, Spain	(DUKE)	—	—	MK827554	—
Asplenium bangii	Rothfels 4831	Junin, Peru	(UC)	MK826374	MK826931	MK827441	MK827937
Asplenium bourgaei	Schulze 5-1998	Turkey	(HEID)	—	AF318591	—	—
Asplenium brasiliense	F. Gonzatti 119	Rio Grande do Sul, Brazil	(MO)	PZ706455	PZ706452	PZ706457	PZ706458
Asplenium bullatum	Xu 314	Yunnan, China	(SYSU)	MK826208	MK826687	MK827217	MK827749
Asplenium capillipes	Zhang et al. 9705	Sichuan, China	(CDBI)	MK826236	MK826716	MK827244	—
Asplenium celtibericum	MACB 104526 ind 1	Spain	(MACB)	—	KU753803	—	—
Asplenium ceterach	Rothfels 2755	Musandam, Oman	(DUKE)	MK826510	—	MK827585	—
Asplenium cirrhatum	Rothfels 2663	Heredia, Costa Rica	(DUKE)	MK826503	—	MK827578	MK828044
Asplenium coenobiale	Zhang et al. 7322	Quang Binh, Vietnam	(CDBIVNMN)	MK826248	MK826751	MK827277	MK827803
Asplenium cordatum	Rothfels 4638	Northern Cape, South Africa	(UC)	MK826381	MK826938	MK827448	MK827942
Asplenium cornutissimum	Wei 6192	Guangxi, China	(CSH)	MK826364	MK826922	MK827431	MK827930
Asplenium crinicaule	JL00181	Guangxi, China	(SYSU)	MK826062	MK826560	MK827087	MK827647
Asplenium delavayi	SYSU s.n.	Yunnan, China	(SYSU)	MK826139	MK826705	MK827228	MK827703
Asplenium douglasii	V. Lino 312	Rio de Janeiro, Brazil	(MO)	PZ706456	PZ706454	—	PZ706459
Asplenium ensiforme	Zhang et al. 9728	Sichuan, China	(CDBI)	MK826238	MK826718	MK827246	MK827773
Asplenium excelsum	Grusz 155	San José, Costa Rica	(DUKE)	MK826501	MK827050	MK827576	MK828042
Asplenium exiguum	RV9341	China	(GENT)	—	GU586826	—	—
Asplenium fissum	Jermy 22816	Bulgaria	(BM)	—	AY300114	AY549775	AY300061
Asplenium flabellifolium	Holmes 4/4/99	Australia	(BM)	—	AY300115	AY549779	AY300062
Asplenium flabellulatum	Rothfels 3713	Napo, Ecuador	(DUKE)	MK826521	—	MK827598	MK827627
Asplenium fontanum	JCV F-3-92	Rasbach, Germany	(BM)	—	AF525268	AY549806	AF525239
Asplenium fugax	Zhang et al. 9302	Guizhou, China	(CDBIMO)	MK826387	MK826944	MK827454	MK827948
Asplenium griffithianum	Xu 297-1	Guangxi, China	(SYSU)	MK826190	MK826669	MK827199	MK827732
Asplenium haughtonii	Van den Heede 930	Saint Helena	(GENT)	—	AF538321	—	AY158248
Asplenium hemionitis	Xu R14	Cult. (in SYS)		—	—	MK827123	MK827675
Asplenium incisum	Xu 339	Jiangsu, China	(SYSU)	MK826243	MK826723	MK827251	MK827777
Asplenium interjectum	Xu 294-1	Guangxi, China	(SYSU)	MK826193	MK826672	MK827202	MK827735
Asplenium jahandiezii	Vogel Ja-1-83	France	(BM)	—	AY300121	AY549780	AY300068
Asplenium juglandifolium	Rothfels 2587	Puntarenas, Costa Rica	(DUKE)	MK826499	MK827049	MK827574	MK828041
Asplenium komarovii	DB1	Jilin, China	(SYSU)	MK826181	MK826659	MK827191	—
Asplenium lushanense	Lu SG/D21	Yunan, China	(PYU)	—	AY545481	AY725042	AY725033
Asplenium majoricum	Schulze 22-3-1964	Spain	(HEID)	—	AF318587	—	—
Asplenium montanum	Rothfels 3772	North Carolina, USA	(DUKE)	MK826524	MK827056	MK827601	MK828052
Asplenium nidus	Zhang et al. 8674	Khanh Hoa, Vietnam	(CDBIMOPHH)	MK826255	MK826759	MK827283	MK827810
Athyrium nigripes	JL709 (M)	Cuba	(M)	—	KX856359	KX856365	KX856354
Asplenium normale	Zhang et al. 6750	Bac Kan, Vietnam	(CDBIMOVNMN)	MK826283	MK826785	MK827308	MK827821
Asplenium obovatum	MACB 107529	Spain	(MACB)	—	KU753802	—	—
Asplenium pauperequitum	P20513	New Zealand	(WELT)	—	AY283233	KP888648	KP888649
Asplenium pekinense	Rothfels 5350	Sichuan, China	(UCCDBI)	MK826418	MK826976	—	—
Asplenium petrarchae	JCV PET-4	Mallorca, Spain	(BM)	—	AF525271	AY549804	AF525249
Asplenium petrarchae subsp. bivalens	Unknown	Unknown		—	—	—	FJ456852
Asplenium phillipsianum	Van den Heede 975	Socotra	(GENT)	—	AF538320	—	AY164268
Asplenium platyneuron	JCV PLATY-1b	Virginia, USA	(BM)	—	AF525272	—	AF525240
Asplenium polyphyllum	Rothfels 4149	Morelos, Mexico	(DUKE)	MK826487	MK827037	MK827561	MK828030
Asplenium protomajoricum	Unknown	Unknown		—	—	—	GU017745
Asplenium pulcherrimum	Xu GZ015	Guangxi, China	(SYSU)	MK826151	MK826637	MK827164	—
Asplenium pumilum	JL719 (M)	Cuba	(M)	—	KX856361	KX856367	KX856356
Asplenium radicans	RV10161	Venezuela	(GENT)	—	GU929858	—	—
Asplenium rhizophyllum	Xu R8	Cult. (in SYS)		MK826091	MK826585	—	MK827669
Asplenium ruprechtii	TNS: 762675	Kumamoto, Japan	(TNS)	—	AB574871	—	—
Asplenium sarelii	JL00360	Yunnan, China	(SYSU)	MK826059	MK826557	MK827084	MK827644
Asplenium seelosii	Vogel SEE-1	Italy	(BM)	—	AY300140	—	AY300087
Asplenium septentrionale	Xu 331	Xingjiang, China	(SYSU)	MK826220	MK826700	MK827229	MK827758
Asplenium simaoense	Xu 317-2	Yunnan, China	(SYSU)	MK826204	MK826683	MK827213	MK827745
Asplenium sp. 19,	Rothfels 4828	Junin, Peru	(UC)	MK826431	MK826988	MK827501	MK827985
Asplenium sp. 20,	Zhang et al. 6963	Ha Giang, Vietnam	(CDBIMOVNMN)	MK826270	MK826772	MK827297	—
Asplenium sp. 21,	Zhang et al. 9450	Guizhou, China	(CDBI)	MK826346	MK826900	MK827410	—
Asplenium sp. 29,	Wood 17029	Savaii, Western Samoa	(PTBG)	MK826459	MK827015	MK827530	MK828007
Asplenium tenerrimum	Rothfels 08-058	Guanacasté, Costa Rica	(DUKE)	MK826044	—	MK827066	MK827619
Asplenium tenerum	Xu 119	Hainan, China	(SYSU)	MK826101	MK826592	MK827128	MK827680
Asplenium tenuicaule	Zhang et al. 9671	Guizhou, China	(CDBI)	MK826247	MK826750	MK827276	MK827802
Asplenium tenuifolium	Xu 323	Yunnan, China	(SYSU)	MK826195	MK826674	MK827204	MK827737
Asplenium trichomanes	Rothfels 4599	British Columbia, Canada	(UBC)	MK826428	MK826985	MK827498	MK827983
Asplenium uniseriale	Rothfels 08-118	Puntarenas, Costa Rica	(DUKE)	MK826507	—	MK827582	MK827616
Asplenium varians	Xu XS003	Yunnan, China	(SYSU)	MK826115	MK826604	MK827136	MK827690
Asplenium wrightii	Xu GX008	Guangxi, China	(SYSU)	MK826154	MK826640	MK827167	MK827715
Asplenium hastatum	Rothfels 3742	Pichincha, Ecuador	(DUKE)	MK826523	MK826542	MK827600	MK828051
Asplenium ruta-muraria	Xu 332	Xingjiang, China	(SYSU)	MK826221	MK826701	MK827230	MK827759
Hymenasplenium obscurum	Xu HK004	Hongkong, China	(SYSU)	MK826077	MK826574	MK827102	MK827658
Hymenasplenium retusulum	JL00371	Yunnan, China	(SYSU)	MK826047	MK826546	MH065304	MK827634
Hymenasplenium wangpeishanii	Zhang et al. 5863	Guizhou, China	(CDBI)	MK826311	MK826814	—	MK827841
