# Supplementary material for: Phylogenetic placement of two taxonomically controversial South American spleenworts with unusual morphology: Asplenium brasiliense Sw. and Asplenium douglasii Hook. & Grev. (Aspleniaceae)
Source: PhytoKeys. 2026 Jul 24;278:15–26. doi: 10.3897/phytokeys.278.198424 (PMC13428243; doi:10.3897/phytokeys.278.198424)
Supplement: Supplementary material 2 — Voucher specimens used to generate the distribution map (Fig. 4) [file phytokeys-278-015_article-198424__-s002.xlsx]

## Sheet: Sheet1
Species	Country	State/Province	Locality	Elevation	Latitude	Longitude	Date	Collectors	Collection No.	Herbarium
Asplenium brasiliense	Argentina	Misiones	Dpto. Apóstoles, Parque Provincial de la Sierra Ing. Agr. Raúl Martínez Crovetto, alrededores del salto "Colmena milenaria".	330	-27.7333	-55.5667	05 Mar 2002	Múlgara de Romero, M.E.; Aliscioni, S.S., Belgrano, M.J. & Romero, M.	2989	MU
Asplenium brasiliense	Argentina	Misiones	Puerto Piray		-26.4678	-54.7148	28 Mar 1901	Kermes	s.n.	MARY
Asplenium brasiliense	Argentina	Misiones	Parque Prov. Mocona, picada a la gruta		-27.1527	-53.9007	19 Nov 2005	Zuloaga, F.O.; et al.	8769	MU
Asplenium brasiliense	Argentina	Misiones	Mata pluvial encosta de morro. solo rochoso		-27.633	-55.483	27 Mar 1981	Hatschbach, G.	43689	MU
Asplenium brasiliense	Argentina	Misiones	Reserva de Vida Silvestre Urugua-i, picada ""del cerro"".		-25.95	-54.1167	19 Feb 2005	Belgrano, M.J.; et al.	346	MU
Asplenium brasiliense	Argentina	Misiones	Reserva de Via Silvestre Urugua-i Picada Pirata, borde Arroyo Urugua-i.		-25.968	-54.1167	23 Sep 2004	Mulgura de Romero, M.E.; et al.	3920	MU
Asplenium brasiliense	Argentina	Misiones	Parque Provincial de la Sierra Ing. Raúl Martínez Crovetto, sendero al Salto Golondrina.	270	-27.7333	-55.5667	07 Nov 2000	María E. Múlgura;Manuel J. Belgrano;Silvia S. Denham;M.A. Romero	2388	MO
Asplenium brasiliense	Argentina	Misiones	Reserva Esmeralda.	480	-26.8833	-53.9	13 May 1999	Norma B. Deginani;Manuel J. Belgrano;R.J. Zuloaga	1304	MO, SI
Asplenium brasiliense	Argentina	Misiones	Parque Provincial Moconá, sendero detrás de la casa del guardaparques.	360	-27.15	-53.9	07 May 1999	Norma B. Deginani;Manuel J. Belgrano;R.J. Zuloaga	1082	MO, SI
Asplenium brasiliense	Argentina	Misiones	Predio UNLP : valle del arroyo Cuña Pirú. Camino abandonado entre el balneario y la Ruta 7.		-27.0833	-54.9333	19 Jul 1998	F. Biganzoli;Paola Peralta;A. Giallorenzo;V. Moreno	149	MO, SI
Asplenium brasiliense	Brazil	Paraná	Refúgio Biológico Bela Vista. Refúgio Biológico Bela Vista		-25.4489	-54.5561	14 Aug 1990	Botelho, A.	1252	UNILA
Asplenium brasiliense	Brazil	Mato Grosso			-9.76312	-52.3519	01 Feb 1904	Stier A.		LI
Asplenium brasiliense	Brazil	Mato Grosso			-9.76312	-52.3519	16 Jun 1999	Maschio W., Soares A., Silva J.M.		LI
Asplenium brasiliense	Brazil	Mato Grosso			-9.76312	-52.3519	14 Apr 1999	Maschio W., Soares A., Silva J.M.		LI
Asplenium brasiliense	Brazil	Parana	Ponte do Ribeira (municipality of Cerro Azul).		-24.8173	-49.2646	27 Mar 1981	G. Hatschbach	43689	UT
Asplenium brasiliense	Brazil	Rio Grande do Sul	RS São Roque - Farroupilha, no solo, interior da mata	745	-29.2187	-51.3399	08 Jan 1988	M. Rossato	4215	UZH:Z
Asplenium brasiliense	Brazil	Mato Grosso			-10.8339	-52.8731		F. A. Camus	s.n.	F
Asplenium brasiliense	Brazil	Mato Grosso			-10.8339	-52.8731	24 Oct 1987	R. A. Wasum	3431	F
Asplenium brasiliense	Brazil	Mato Grosso			-10.8339	-52.8731		C. Leitao Baeta Neves	36.27	F
Asplenium brasiliense	Brazil	Distrito Federal	Brasilia		-22.9492	-43.2167		Raddi,G. s.n. [s.d.]	s.n.	PI
Asplenium brasiliense	Brazil	Santa Catarina			-26.912	-48.6623		E. H. G. Ule	199	NY
Asplenium brasiliense	Brazil	Rio Grande do Sul	São Roque	700	-29.2187	-51.3399	08 Jan 1988	M. Rossato	4215	NY
Asplenium brasiliense	Brazil	Rio Grande do Sul	Faz. Soledade.		-29.9936	-52.3789	23 Nov 1907	C. Jürgens	21	NY
Asplenium brasiliense	Brazil	Paraná	Rio Iguaçu, 1km acima do Salto Osório.	350	-25.537	-52.9992	20 Apr 1970	G. G. Hatschbach	24176	NY
Asplenium brasiliense	Brazil	Paraná	Estrada Nova Cerro Azul-Iguaraiba. 10km al N de Cerro Azul.		-24.5	-49	08 Dec 1983	R. Callejas Posada	1893	NY
Asplenium brasiliense	Brazil	Misiones	Parque Provincial Moconá, picada a La Gruta.	210	-27.15	-53.8833	13 Apr 1996	Fernando O. Zuloaga;Osvaldo Morrone;María E. Múlgura	5471	MO, SI
Asplenium brasiliense	Paraguay	Guairá	Buaira, Cordillera de Ybytyruzú, road Melgarejo-Antena, 5 km N o Antena, tall forest	607	-25.8	-56.25	09 Sep 1989	Elsa Matilde Zardini	14068	Z+ZT
Asplenium brasiliense	Paraguay	Guairá	Tororo, Cerro Acati		-25.9167	-56.25	12 Nov 1988	N. Soria	2624	MA, MO
Asplenium brasiliense	Paraguay	Guairá	Tororo, Cerro Acati. Bosque en la ladera del cerro. En el cerro.	575	-25.9167	-56.25	12 Nov 1988	Nélida Soria	2624	MO
Asplenium brasiliense	Paraguay	Guairá	Cordillera de Ybytyruzú. Forest, 10 kms S of Melgarejo on road to the Antena.		-25.9167	-56.25	28 May 1989	Elsa M. Zardini;Ramón Velásquez	12396	FCQ, MO
Asplenium brasiliense	Paraguay	Guairá	Cordillera de Ybytyruzú. Road to Cantera Jhú. 5 kms S of route to Coronel Oviedo. Gallery forest along Chorro Creek.		-25.8	-56.3333	20 Sep 1989	Elsa M. Zardini	14322	FCQ, MO
Asplenium brasiliense	Paraguay	Caazapá	Tavaí. East of Destacamento. Small (100 has.) patch of tall forest.		-26.1667	-55.45	01 Nov 1988	Elsa M. Zardini	7915	FCQ, MO
Asplenium brasiliense	Paraguay	Guairá	Cordillera de Ybytyruzú. Road between Melgarejo-Antena, 5 kms N of Antena. Tall forest.		-25.8	-56.25	09 Sep 1989	Elsa M. Zardini	14068	FCQ, MO
Asplenium brasiliense	Paraguay	Guairá	Cordillera de Ybytyruzú Melgarejo-Cerro Acati. 2 km S of Melgarejo on Arroyo Tacuara. Gallery forest.		-25.75	-56.2667	10 Jul 1992	Elsa M. Zardini;Leongino Guerrero	32515	FCQ, MO
Asplenium brasiliense	Paraguay	Guairá	San Pedro. Orillas de bosque.		-25.9167	-56.25	15 Dec 1988	Nélida Soria	2928	FCQ, MO
Asplenium brasiliense	Paraguay	Guairá	Tororo. San Pedro. Bosque.		-25.9167	-56.25	15 Dec 1988	Rosa Degen	1165	FCQ, MO
Asplenium brasiliense	Paraguay	Guairá	Tororo. Arroyo Polilla. Bosque de galeria.		-25.9167	-56.25	14 Dec 1988	Nélida Soria	2794	FCQ, MO
Asplenium brasiliense	Paraguay	Paraguarí	Parque Nacional Ybycu'í. Bosque, sendero a la Laguna.		-26.05	-56.8333	15 Jan 1989	A. Aguayo	56	MO, PY
Asplenium brasiliense	Peru	Ucayali	Dist. Purús, Cuenca del Río Purús. Río Curanja, cerca la comunidad nativa de Colombiana.	325	-10.07	-71.1	25 Feb 2000	J. G. Graham & J. Schunke V.	1133	F
Asplenium brasiliense	Peru	Loreto	Ucayali	175 m	-7.42	-75.82	13 Sep 2022	Rodolfo Vásquez, J. Flores, Pardo, M. J. Vargas & R. Macedo	47479	HOXA, MO, USM
Asplenium douglasii	Brazil	Rio de Janeiro	São Pedro de Aldeia: Serra Sepeatiba, at Telerj tower reached (eventually) after 5.8 km on dirt road turning N from Araruama-S. Pedro de Aldeia road at 3.5 km W of turn to Macaé, on road between tower and locked gate 3.8 km below tower.		-22.8167	-42.15	17 Feb 1995	Kallunki, J.A.; Pirani, J.R.	629	K
Asplenium douglasii	Brazil	Mato Grosso			-9.76312	-52.3519	06 Sep 1998	Barbosa E., Silva J.M.		LI
Asplenium douglasii	Brazil	Mato Grosso			-9.76312	-52.3519	1906	Jürgens		LI
Asplenium douglasii	Brazil	Mato Grosso			-9.76312	-52.3519	13 Jan 2000	Carneiro J., Hatschbach Gert, Silva J.M.		LI
Asplenium douglasii	Brazil	Misiones	Parque Nacional Iguazú, Picada Boquerón, saliendo del sendero Macuco		-25.6667	-54.4333	19 Apr 1996	Fernando O. Zuloaga;Osvaldo Morrone;María E. Múlgura	5630	MO
Asplenium douglasii	Brazil	Rio de Janeiro	Parque Estadual da Serra da Tiririca. Itaipu. Trilha do Morro das Andorinhas. Ao longo do trecho e na mata a direita da trilha.	180	-22.9753	-43.0444	22 May 2021	V. Lino	312	MO
Asplenium douglasii	Brazil	Mato Grosso			-10.8339	-52.8731	16 May 1969	G. G. Hatschbach	21521	F
Asplenium douglasii	Brazil	Rio de Janeiro	Vicinity of Cabo Frio		-22.8747	-42.0321	08 Aug 1915	J. N. Rose	20700	NY
Asplenium douglasii	Brazil	Rio de Janeiro	Serra Sepeatiba, at TELERJ tower reached (eventually) after 5.8 km on dirt road turning N from Araruama-S. Pedro de Aldeia road at 3.5 km W of turn to Macaé, on road between tower and locked gate 3.8 km below tower.		-22.82	-42.15	17 Feb 1995	J. A. Kallunki	629	NY
Asplenium douglasii	Brazil	Rio de Janeiro	São Pedro de Aldeia: Serra Sepeatiba, at Telerj tower reached (eventually) after 5.8 km on dirt road turning N from Araruama-S. Pedro de Aldeia road at 3.5 km W of turn of Macaé, on road between tower and locked gate 3.8 km below tower.		-22.8167	-42.15	17 Feb 1995	Jacquelyn A. Kallunki	629	MO
Asplenium douglasii	Brazil	Bahia	Faz. Boa Vista - Serra de S. José Feira de Santana, Ba.		-12.25	-38.96666	09 Jun 1984	Larry R. Noblick;William J. Hahn	3368	MO
Asplenium douglasii	Brazil	Mato Grosso do Sul	Mpio. de Amambai, 20 km NO de Amambai, sobre la estrada Amambai-Ponta Porá. Río Amambai. Bosque de Galeria.		-22.75	-55.55	14 Dec 1983	Ricardo Callejas;G.G. Hatschbach;J. M. Silva;Clovis Ramos	1920	MO
Asplenium douglasii	Paraguay	Amambay	Dept. Amambay, Chirigüelo, 13 km E of Parque Nacional Cerro Cora, weaver's ranch; exploided forest	434	-22.6652	-55.8855	26 Mar 1983	Johan Erik Simonis;Lidia Florencia Pérez de Molas;Reinilda Duré Rodas;William James Hahn	204	UZH:Z
Asplenium douglasii	Paraguay	Itapúa	Dpto. Itapúa:; El Tirol, 19.5 km by road NNE Encarnación	174	-27.1833	-55.7167	19 Oct 1981	Mercedes S. Foster	81-42	UZH:Z
Asplenium douglasii	Paraguay	Paraguarí	Cerro Acahay, "Folda" west of Cerro Cora. Growing on "recosa", on slope of large rocks and boulders.		-25.8833	-57.1667	23 Mar 1998	Kriste Ericsson;al.	617	MO
Asplenium douglasii	Paraguay	Paraguarí	Macizo Acahay. Elevación ubicada al SO. Rodeado de cultivos. Abundancia de Urera, Sorocea y Pteridophytas.		-26.8667	-57.1667	13 Oct 1993	María T. Florentín P.;Marizza Quintana;A. Bogado;A. Fleitas	1198	MO
Asplenium douglasii	Paraguay	Paraguarí	Macizo Acahay. Forest on Eastern peak.	500	-25.9	-57.15	05 Sep 1988	Elsa M. Zardini;María T. Florentín P.	7068	MO
Asplenium douglasii	Paraguay	Paraguarí	Acahay Massif. Forest on western slopes of southeastern peak.	400	-25.9	-57.15	11 Jun 1989	Elsa M. Zardini	12914	MO
